# Supplementary material for: Quantum coupled mutation finder: predicting functionally or structurally important sites in proteins using quantum Jensen-Shannon divergence and CUDA programming
Source: BMC Bioinformatics. 2014 Apr 3;15:96. doi: 10.1186/1471-2105-15-96 (PMC4098773; doi:10.1186/1471-2105-15-96)
Supplement: Additional file 1 — Pdb entries. Pdb entries of 153 test proteins. [file 1471-2105-15-96-S1.xls]

## Sheet: Sheet1
Pdb entry_chain	Length of the sequence
2PDA_A	1231
1BGL_A	1021
1KC7_A	872
1TMO_A	794
2PFL_A	759
1FGH_A	753
1FIQ_C	745
3R1R_A	733
1REQ_A	727
1IPH_A	727
1TRK_A	678
1QF6_A	641
1JS4_A	605
1DQR_A	555
1DO8_A	553
5EAT_A	532
1AR1_A	529
2ACE_A	527
1XNY_A	521
1Q3Q_A	518
1G8F_A	510
1O98_A	509
1A8H_A	500
1MYR_A	499
1TDJ_A	494
1O04_A	494
1DPG_A	485
1LAM_A	484
2PGD_A	473
1J09_A	469
1DNP_A	469
1FUQ_A	456
1UQT_A	452
1ALK_A	449
1PMI_A	440
5ENL_A	436
1BRW_A	433
2BIF_A	432
1GIM_A	431
1F8M_A	427
1ITX_A	419
1UAE_A	418
13PK_A	415
1DQA_A	409
2OAT_A	404
1QZ9_A	404
1G99_A	398
1YCF_A	398
1AY4_A	394
1D8T_A	391
1A50_B	390
1CGK_A	387
3MDD_A	385
1B9H_A	384
1BS0_A	383
1BD0_A	381
1KAZ_A	378
1F6D_A	376
1QLH_A	374
1PUD_A	372
1AJ8_A	371
1MOQ_A	366
1NI4_A	362
1UAS_A	362
1HRK_A	359
1EBF_A	358
1A05_A	357
1URO_A	357
1BG0_A	356
1GP5_A	347
1D0S_A	346
1H7O_A	341
1F2D_A	341
1MBB_A	340
1EYI_A	331
1DJO_A	330
1MHT_A	327
2APR_A	325
1MRQ_A	323
2PIA_A	321
1OAS_A	315
1BH2_A	315
1GSA_A	314
1E7Q_A	314
1EMD_A	312
1AT1_A	310
1ZE1_A	308
5CPA_A	307
2DLN_A	306
1AQ0_A	306
7ATJ_A	305
1CEV_A	299
1BZC_A	297
1FNB_A	296
1FWK_A	296
1XGM_A	295
2YPN_A	294
1DHP_A	292
1NVT_A	287
1CQJ_A	286
1QPR_A	284
1OJ4_A	283
1AJ0_A	282
1QUM_A	279
1DAA_A	277
1DCI_A	275
1B5T_A	275
2TDT_A	274
1MJ9_A	273
1IMA_A	273
1NDH_A	270
1NZY_A	269
1CG6_A	268
1UN1_A	267
1GXS_A	267
1DJ0_A	264
1QH5_A	260
1OH9_A	258
1DXE_A	253
1BMT_A	246
1QHF_A	240
1DBT_A	237
2TPS_A	226
1MUD_A	225
1A0J_A	223
1GTP_A	221
1SNN_A	219
1F75_A	217
1ZIO_A	217
1I6P_A	214
1FQ0_A	213
2ABK_A	211
1C2T_A	209
1FUA_A	206
1AST_A	200
1G79_A	199
1DZR_A	183
1DJL_A	182
1MVN_A	182
1L1R_A	179
1FRO_A	176
1MKA_A	171
1BS4_A	168
1HFS_A	160
1RA2_A	159
2JCW_A	153
1QTN_A	152
1UAQ_A	151
1B66_A	138
1BP2_A	123
2DHN_A	121
1F7L_A	118
1D6O_A	107
