# Supplementary material for: Quantum coupled mutation finder: predicting functionally or structurally important sites in proteins using quantum Jensen-Shannon divergence and CUDA programming
Source: BMC Bioinformatics. 2014 Apr 3;15:96. doi: 10.1186/1471-2105-15-96 (PMC4098773; doi:10.1186/1471-2105-15-96)
Supplement: Additional file 2 — EGFR significant sites. QCMF-significant residue sites of the human epidermal growth factor receptor (EGFR) protein. [file 1471-2105-15-96-S2.xls]

## Sheet: Tabelle1
Residue	Position	Connectivity Degree	Detected by
G	729	62	Q_sep-metric
T	751	18	Q_ent-metric
N	771	57	Q_sep-metric
G	779	70	Q_sep-metric
Q	791	77	Q_sep-metric
I	792	22	Q_ent-metric
Q	820	69	Q_sep-metric
A	822	35	Q_ent-metric
G	824	89	Q_sep-metric
M	825	72	Q_sep-metric
Y	827	119	Q_sep-metric
L	828	52	Q_sep-metric
V	834	54	Q_ent-metric
L	838	52	Q_sep-metric
A	839	43	Q_ent-metric
A	839	55	Q_sep-metric
A	840	128	Q_ent-metric
R	841	68	Q_sep-metric
L	844	62	Q_sep-metric
V	845	97	Q_ent-metric
I	853	21	Q_ent-metric
T	854	24	Q_ent-metric
A	859	24	Q_ent-metric
K	860	78	Q_sep-metric
A	882	26	Q_ent-metric
A	882	54	Q_sep-metric
Y	891	113	Q_sep-metric
T	892	45	Q_ent-metric
Y	900	132	Q_sep-metric
V	902	74	Q_ent-metric
V	902	79	Q_sep-metric
T	909	42	Q_ent-metric
G	911	66	Q_sep-metric
L	927	24	Q_ent-metric
G	930	71	Q_sep-metric
Y	944	51	Q_sep-metric
