# Supplementary material for: Quantum coupled mutation finder: predicting functionally or structurally important sites in proteins using quantum Jensen-Shannon divergence and CUDA programming
Source: BMC Bioinformatics. 2014 Apr 3;15:96. doi: 10.1186/1471-2105-15-96 (PMC4098773; doi:10.1186/1471-2105-15-96)
Supplement: Additional file 3 — GCK significant sites. QCMF-significant residue sites of the human glucokinase (GCK) protein. [file 1471-2105-15-96-S3.xls]

## Sheet: Tabelle1
Residue	Position	Connectivity Degree	Detected by
M	37	75	Q_sep-metric
T	60	177	Q_ent-metric
Y	61	87	Q_sep-metric
V	62	65	Q_ent-metric
S	76	297	Q_ent-metric
L	79	70	Q_sep-metric
T	82	95	Q_sep-metric
T	82	318	Q_ent-metric
N	83	108	Q_sep-metric
V	86	144	Q_ent-metric
V	89	67	Q_ent-metric
F	123	161	Q_sep-metric
S	127	296	Q_ent-metric
F	148	101	Q_sep-metric
T	149	318	Q_ent-metric
F	152	207	Q_sep-metric
P	153	95	Q_sep-metric
H	156	68	Q_sep-metric
G	162	95	Q_sep-metric
G	170	82	Q_sep-metric
F	171	144	Q_sep-metric
G	175	90	Q_sep-metric
A	176	63	Q_ent-metric
G	178	125	Q_sep-metric
N	180	76	Q_sep-metric
L	185	96	Q_sep-metric
A	201	308	Q_ent-metric
M	202	105	Q_ent-metric
T	206	300	Q_ent-metric
V	207	303	Q_ent-metric
A	208	145	Q_sep-metric
T	209	319	Q_ent-metric
M	210	85	Q_sep-metric
Y	215	104	Q_sep-metric
G	223	97	Q_sep-metric
G	223	63	Q_ent-metric
T	228	310	Q_ent-metric
A	232	184	Q_ent-metric
C	233	241	Q_ent-metric
E	236	153	Q_sep-metric
V	253	89	Q_sep-metric
V	253	64	Q_ent-metric
F	260	84	Q_sep-metric
L	271	171	Q_ent-metric
V	277	107	Q_ent-metric
S	281	99	Q_sep-metric
N	283	91	Q_sep-metric
Q	287	96	Q_sep-metric
G	294	62	Q_ent-metric
Y	297	178	Q_sep-metric
M	298	81	Q_sep-metric
E	300	82	Q_sep-metric
T	332	89	Q_ent-metric
V	374	182	Q_ent-metric
A	378	302	Q_ent-metric
A	379	292	Q_ent-metric
S	383	198	Q_ent-metric
A	384	55	Q_ent-metric
A	387	59	Q_ent-metric
G	388	70	Q_ent-metric
G	407	75	Q_sep-metric
G	407	143	Q_ent-metric
V	412	218	Q_ent-metric
F	419	110	Q_sep-metric
E	443	110	Q_sep-metric
G	446	86	Q_sep-metric
L	451	63	Q_ent-metric
S	453	317	Q_ent-metric
